# Supplementary material for: Environment-dependent striatal gene expression in the BACHD rat model for Huntington disease
Source: Sci Rep. 2018 Apr 11;8:5803. doi: 10.1038/s41598-018-24243-z (PMC5895842; doi:10.1038/s41598-018-24243-z)
Supplement: Supplementary file 2 — Supplementary Table 1 [file 41598_2018_24243_MOESM2_ESM.xlsx]

## Sheet: RT-qPCR Primers
Supplementary Table
RT-qPCR primers
gene	sequence 5'-3'
Grm4_f	TCTATCCGAATTGACGGGGAC
Grm4_r	GGTGGATGCCTTTCTCCTTCTT
Nr1d1_f	GTTCTGCTGGCATGTCCCAT
Nr1d1_r	GCGGGTGTGAAGCTCATAGA
Scn4b_f	AGCGAAACATCCAGGATTCTCAT
Scn4b_r	GGTGATGCGGTCATCATCCT
Col11a1_f	CCGTGGAGTAAAGGGAGCAG
Col11a1_r	AACTTGACCCACTTCGCCTC
Plk2_f	ATGGTGGCGATCTCCCTAGT
Plk2_r	AATTCACCTGAAATGTGCCGTC
Eif4a2_f	GTTGAGCGAGAGGAGTGGAA
Eif4a2_r	TTTTCTCCGTGAGCCAGTCC
Pgk1_f	AGCTCCTGGAAGGTAAAGTCC
Pgk1_r	TGGCCACTAGCTGCACTAAC
Gapdh_f	GTCATCCCAGAGCTGAACGG
Gapdh_r	ACTTGGCAGGTTTCTCCAGG
Ywhaz_f	CATCTTGGAGGGTCGTCTCG
Ywhaz_r	AAAAGAGACAGTACGTCGTTGC
